# Supplementary material for: Electrochemically Oxidized Carbon Nanotube Sheets for High-Performance and Flexible-Film Supercapacitors
Source: Nanomaterials (Basel). 2023 Oct 23;13(20):2814. doi: 10.3390/nano13202814 (PMC10609474; doi:10.3390/nano13202814)
Supplement: Supplementary file 1 [file nanomaterials-13-02814-s001.zip]

Archive with 1 entries (1 files):
- nanomaterials-2658119-supplementary.pdf
